# Supplementary material for: Adenylyl cyclase 9: Fundamental change of regulation in vertebrates and gene sub-functionalization after teleost-specific whole-genome duplication
Source: iScience. 2026 Jul 7;29(7):116562. doi: 10.1016/j.isci.2026.116562 (PMC13356687; doi:10.1016/j.isci.2026.116562)
Supplement: Table S2. Raw data of intracellular cAMP monitoring with glosensor 22F [file mmc3.xlsx]

## Sheet: Legend to tables
	Supplementary table 2
	Raw data (relative light units) from BMG Omega Lumistar.
	A HEK293FT cells were co-transfected with skeleton vector or various zebrafish AC9 expression plasmids plus glosensor22F, a bioluminescent
	cAMP reporter protein plasmid.
	Key to coding:
	pcDNA skeleton vector
	clone 43 AC9a wild type
	clone 43.2 AC9aC2a ( C2b domain removed)
	clone 37 AC9b wild type
	clone 37.4 AC9bC2a ( C2b domain removed)
	The numbers below the coding cell show the concentration of isoproterenol applied to the well the column of numbers has been recorded
	from. The columns show a time-course usually 15 periods (about 30 min) each of basal, isoproterenol and forskolin 5μM/IBMX 0.5 mM.

## Sheet: exp20231013
User: USER
Path: C:\Program Files (x86)\BMG\Omega\User\Data\
Test ID: 1184
Test Name: ferenc8row
Date: 13/10/2023
Time: 15:53:15
ID1: ferenc20231013
Luminescence							clone1-2						L22
		pcDNA	43	43.2	37	374	D3263Asn	pcDNA	43	43.2	37	374	D326Y1151	pcDNA	43	43.2	37	374	D3263Asn	pcDNA	43	43.2	37	374	D326Y1151	pcDNA	43	43.2	37	374	D3263Asn	pcDNA	43	43.2	37	374	D326Y1151	pcDNA	43	43.2	37	374	D3263Asn	pcDNA	43	43.2	37	374	D326Y1151
		300	300	300	300	300	300	100	100	100	100	100	100	100	100	100	100	100	100	10	10	10	10	10	10	30	30	30	30	30	30	100	100	100	100	100	100	10	10	10	10	10	10	30	30	30	30	30	30
Well		A01	A02	A03	A04	A05	A06	A07	A08	A09	A10	A11	A12	B01	B02	B03	B04	B05	B06	B07	B08	B09	B10	B11	B12	C01	C02	C03	C04	C05	C06	C07	C08	C09	C10	C11	C12	D01	D02	D03	D04	D05	D06	D07	D08	D09	D10	D11	D12
Content	Time	Sample X8	Sample X16	Sample X24	Sample X32	Sample X40	Sample X48	Sample X56	Sample X64	Sample X72	Sample X80	Sample X88	Sample X96	Sample X7	Sample X15	Sample X23	Sample X31	Sample X39	Sample X47	Sample X55	Sample X63	Sample X71	Sample X79	Sample X87	Sample X95	Sample X6	Sample X14	Sample X22	Sample X30	Sample X38	Sample X46	Sample X54	Sample X62	Sample X70	Sample X78	Sample X86	Sample X94	Sample X5	Sample X13	Sample X21	Sample X29	Sample X37	Sample X45	Sample X53	Sample X61	Sample X69	Sample X77	Sample X85	Sample X93
Raw Data (lens)	0 min	96	148	153	106	110	4488	102	251	113	184	130	6668	174	167	104	121	131	3222	113	160	115	232	96	6557	112	134	132	126	88	3769	107	127	143	125	139	5006	118	221	82	146	110	3350	96	144	119	99	90	5245
Raw Data (lens)	2 min 4 s	103	213	130	192	131	9945	105	405	138	249	203	11592	93	218	112	195	117	6506	114	347	126	407	146	10763	112	123	122	129	117	7484	101	277	131	189	114	8233	87	257	104	145	151	6111	106	224	154	165	93	9409
Raw Data (lens)	4 min 8 s	95	379	133	324	241	15693	133	560	231	341	278	15351	104	281	129	230	190	10432	119	442	187	521	184	15607	72	204	142	215	146	12023	90	389	163	227	173	12076	135	300	134	213	216	9074	97	249	150	211	134	14207
Raw Data (lens)	6 min 12 s	115	482	193	417	203	20150	177	769	167	472	262	17935	156	499	139	345	228	14398	179	469	211	725	276	19171	73	294	141	200	177	16099	142	562	185	283	226	14832	102	465	135	243	175	12007	109	367	177	264	135	16688
Raw Data (lens)	8 min 16 s	190	741	234	352	206	24185	148	939	296	453	266	19793	126	592	217	391	252	17323	194	702	295	880	286	21724	110	322	190	334	206	19953	148	579	171	335	218	17426	116	541	213	246	227	14887	112	578	182	296	183	19028
Raw Data (lens)	10 min 20 s	127	739	220	384	265	26872	177	957	279	539	357	19895	163	747	250	396	292	20055	162	735	321	923	323	23289	147	561	178	268	184	22999	167	684	253	420	343	18625	152	616	184	301	220	17883	168	533	167	346	194	20882
Raw Data (lens)	12 min 24 s	147	694	240	417	330	27288	162	1122	313	600	307	20831	155	774	229	531	281	21710	196	767	257	1009	320	24076	147	592	207	308	136	25923	159	828	281	472	341	19410	111	838	239	384	256	19447	158	668	237	403	191	22366
Raw Data (lens)	14 min 28 s	176	876	291	500	278	28342	224	1103	299	565	339	19728	172	878	269	485	320	22271	181	739	329	1218	267	24382	145	611	233	398	274	27365	129	855	316	414	304	19517	113	818	170	363	236	20585	197	733	292	444	219	22666
Raw Data (lens)	16 min 32 s	195	914	283	486	313	28839	201	1156	304	539	286	19970	129	865	288	531	319	23011	224	903	320	1205	308	24188	101	643	235	411	272	28817	206	1024	313	486	364	19179	154	725	250	399	302	22282	172	785	248	399	226	22926
Raw Data (lens)	18 min 36 s	196	870	282	522	310	27192	188	1027	314	550	264	19326	156	879	302	520	359	23348	201	912	332	1105	279	24200	108	640	353	465	254	29300	203	984	262	597	317	19518	126	919	200	363	232	22693	165	808	247	415	209	22793
Raw Data (lens)	20 min 40 s	169	802	270	388	327	26895	194	1092	242	534	284	18087	150	912	290	454	388	22778	167	883	352	1090	289	23521	156	655	274	380	224	29002	161	892	350	506	297	19330	154	879	303	414	364	22495	135	664	254	437	244	22573
Raw Data (lens)	22 min 44 s	166	808	282	409	324	26510	166	897	347	461	274	17699	151	853	250	536	191	22153	213	911	327	1160	307	23221	97	622	229	429	238	29862	216	899	341	380	372	19066	161	978	264	414	302	23158	170	847	343	405	238	22316
Raw Data (lens)	24 min 48 s	162	572	301	386	346	25394	159	946	246	498	271	17335	174	826	234	494	284	21876	232	834	234	1138	263	22230	133	616	289	414	289	27835	181	813	305	482	329	18871	118	852	248	455	242	22436	158	810	290	495	231	21373
Raw Data (lens)	26 min 52 s	104	653	254	414	278	23218	157	965	225	481	254	16215	168	732	305	472	316	20846	232	882	323	1004	280	22438	129	600	208	402	191	27473	185	847	297	524	274	18277	93	755	210	386	311	22270	196	703	227	493	191	21520
Raw Data (lens)	28 min 56 s	149	661	227	364	186	23727	127	808	227	532	280	15430	166	799	253	506	341	19568	174	755	295	1049	307	20997	129	480	306	456	220	27325	175	812	286	395	336	17868	144	769	333	366	287	21826	190	753	271	348	185	20594
Raw Data (lens)	33 min 24 s	11494	13137	11687	36263	31982	23173	12072	20102	11875	46963	45771	44831	6226	6522	4706	40098	28179	17040	5257	9717	7624	49550	25757	36736	6335	9120	7667	28791	18041	29207	13211	22978	13954	48751	48413	47010	5421	8225	4890	20330	19284	20950	12074	15323	9744	36559	25656	35248
Raw Data (lens)	35 min 29 s	33044	31404	23118	72022	66234	56848	26414	35553	21280	80999	74769	73253	27917	25151	13507	75507	59733	33559	6958	12776	11546	84895	35640	56874	15143	17219	14037	53179	34224	65794	25719	37469	22336	77498	77282	71572	9142	12703	8303	35864	30692	37322	21169	24345	15954	58975	38269	50167
Raw Data (lens)	37 min 33 s	38514	36408	27243	89035	78243	71581	29690	39152	24412	94922	83518	79430	43075	36457	18725	92888	72132	40486	7278	11693	12730	105120	39302	60098	18465	19106	17210	65401	39982	81277	27410	39434	24082	88887	87611	78716	8891	12615	9444	39724	32824	41992	21897	25317	17870	70862	42131	51728
Raw Data (lens)	39 min 38 s	29837	32687	27141	93402	77901	76143	25745	35327	24303	99123	80374	74900	41717	36894	21319	98516	74460	42438	6920	10147	11956	111967	37046	56532	16744	17754	17386	68987	40707	87123	24459	35900	25191	92837	89629	77170	7522	10352	9519	40219	31029	43051	18624	23135	17963	75973	41675	50678
Raw Data (lens)	41 min 42 s	19747	25408	24833	90322	71529	73261	19645	27679	22931	96956	74610	67083	33269	32228	20922	97672	72355	39883	6349	8842	11112	110116	32997	50848	13204	14338	16479	67872	37793	86338	19147	28981	23875	94226	82813	71395	6117	8552	8582	37943	27876	42376	15955	19799	17293	74957	38848	46785
Raw Data (lens)	43 min 46 s	12908	18709	22040	84405	62892	67371	13886	21198	20638	90687	63642	58200	23276	24188	19265	93266	63903	38088	5474	7311	9769	101348	27860	44682	9980	11263	14864	64219	34775	82073	14399	22316	20981	89311	74472	63943	4934	7691	7527	34932	24773	38687	12361	15028	15425	71924	33830	44046
Raw Data (lens)	45 min 51 s	9424	14124	18437	76565	54117	59959	10050	16001	17876	83765	54060	50121	15466	18274	17284	87075	57167	35538	4754	6107	8152	90411	24426	41017	7822	8565	13229	59353	30253	75282	10793	16888	18614	83525	66006	56327	4219	6958	6289	30334	21286	36128	9577	11953	13329	65596	29766	39916
Raw Data (lens)	47 min 55 s	7389	11226	16189	69018	46713	53592	7481	13073	15159	75043	45731	43722	11531	13699	14949	78307	49719	32556	3868	5529	6979	79820	20353	37780	6118	7254	11188	52800	26423	69010	8307	13992	15986	77044	55126	49256	3420	5980	5705	26470	18336	34534	7493	9517	11405	60184	24421	35329
Raw Data (lens)	50 min	6253	9110	13613	61333	38086	46771	6245	10442	12787	66171	38705	38201	8944	11173	12753	69589	42026	29430	3354	4922	5814	70246	17215	33987	4822	6090	9722	45344	22342	62226	6765	11565	13869	68172	47059	44143	2984	5142	4959	23115	16685	31839	6613	8001	9674	52263	20636	33498
Raw Data (lens)	52 min 4 s	5109	7864	11556	52928	33823	42680	4894	8921	11033	57848	31818	34192	7246	9299	11386	61277	35314	28068	2866	4396	5168	60632	15491	32031	3655	5269	8036	39622	18970	57035	5656	9940	11775	60558	39909	39655	2566	4616	4449	20952	14997	29860	5639	7208	8408	45203	17635	30581
Raw Data (lens)	54 min 8 s	4341	6721	10168	46105	28490	37705	4240	7738	9149	50385	27314	31062	6189	8027	9412	53679	31357	24917	2729	3986	4479	53929	13654	29110	3429	4799	6876	34347	16304	50726	5142	8712	10298	53643	34506	35968	2446	4229	3794	18477	13526	28502	4787	6173	7384	39460	14646	28292
Raw Data (lens)	56 min 13 s	3774	6139	8672	40677	24723	34113	3518	6713	7797	44271	23373	27979	5271	7410	8306	46787	26287	23615	2432	3351	3965	47938	11877	27800	2753	4171	6022	30462	14490	47564	4451	8056	9044	46708	29851	33024	2099	3899	3319	16677	12227	27438	4065	5814	6182	34251	13002	26398
Raw Data (lens)	58 min 17 s	3284	5146	7428	35164	21836	31428	3022	6409	6964	38558	20622	25530	4801	6536	7232	41101	23385	22514	2082	3119	3477	42767	10708	25454	2356	3807	5569	26279	12774	43289	3746	7737	7923	41323	25955	29998	1824	3527	3381	15467	11514	25566	3885	5273	5752	30405	11340	24510
Raw Data (lens)	60 min 22 s	2951	4740	6318	30748	19505	29300	2709	5656	5961	33791	18318	24101	4314	5813	6367	37166	20455	20751	1962	2885	3284	37857	9634	24008	2092	3289	5066	23949	11447	40973	3638	6968	7194	36126	23430	28048	1831	3556	3128	13994	10732	25036	3565	5027	5080	26828	9841	22585
Raw Data (lens)	62 min 26 s	2603	4269	5791	27174	18048	26655	2523	5281	5690	30415	16090	21709	3849	5694	5866	33308	18828	19231	1687	2833	3076	34373	9103	21647	2291	3502	4487	21847	10287	39344	3297	6141	6528	32730	21056	26255	1612	3348	2929	13083	9840	23566	3390	4624	4645	24229	8959	21664
Raw Data (lens)	64 min 30 s	2379	4208	5255	24842	16029	25021	2256	4871	4982	26924	14494	20495	3514	5108	5250	29469	16474	19092	1483	2771	2873	32016	8214	21257	1988	3291	4281	19650	9676	36063	3118	5805	6061	29447	19267	24327	1525	3206	2890	11880	9074	22561	3054	4571	4287	21592	8347	20892
Raw Data (lens)	68 min 5 s	6128	4203	4515	16173	13313	17800	11607	9354	5690	25420	18372	21968	8221	5718	4510	20321	14179	14744	12087	7842	4039	35466	16340	24414	5895	4355	4119	16020	10124	29893	15836	12383	6824	28571	26302	26721	5536	5564	2708	12982	12521	21056	17866	11178	5419	24730	15813	28064
Raw Data (lens)	70 min 9 s	31669	17239	10793	33119	28083	29968	30518	22762	10114	40611	33149	35415	39324	20242	9519	38602	30124	24310	30802	19542	8240	69703	32194	37732	25588	14845	9808	30558	20269	46743	37094	29221	11448	43939	43464	39103	26127	20092	7008	28958	32045	34707	44330	26207	9931	39167	26274	42695
Raw Data (lens)	72 min 13 s	46625	27322	14217	43666	37716	38445	40975	30983	12786	50318	41958	41573	60138	33143	13690	51183	40970	32712	43377	29798	12440	95286	43540	47951	39283	22854	13373	42883	27274	56849	48295	40805	14709	53914	54640	45923	41820	34024	11171	42605	47385	45557	60226	37376	13966	49795	32292	53722
Raw Data (lens)	74 min 18 s	53566	33296	15786	48755	43428	43766	45618	36648	14281	53306	46773	45152	70738	41306	15920	60145	49100	39083	52552	37729	14759	112312	52375	54324	47045	29132	16488	50163	33081	64533	56130	48778	17779	60944	61368	50210	51268	44049	13940	52369	58146	53747	68836	44900	15867	57181	35415	58849
Raw Data (lens)	76 min 22 s	54304	35186	17217	50042	46568	45062	47714	40120	15185	54520	48159	46387	73827	45516	17090	63881	53057	43621	57989	42463	17130	122100	56551	57952	50054	33182	17678	56107	37255	68829	59559	54116	18999	64429	65240	53093	58212	50648	16411	58972	66610	58603	75383	49929	17581	60185	35282	62987
Raw Data (lens)	78 min 27 s	53846	36154	17113	49888	46617	46330	47693	41759	15473	55739	47942	45563	74447	47396	18064	65879	53819	46258	60227	45178	18282	125981	60006	59061	49829	34596	18610	59128	38619	71125	61723	57227	19917	66453	67753	53251	59823	56140	18118	64496	69842	62248	77449	52558	18094	62716	36647	63593
Raw Data (lens)	80 min 31 s	52560	36151	16325	49692	45923	45534	46882	42076	15419	55267	47821	44566	72527	48558	18261	66385	54837	47059	62199	46426	18541	125699	59965	58119	49489	36031	19025	57718	39210	72049	60631	58048	20387	64800	66758	52223	60733	57589	18137	65523	70302	63738	77644	53194	18416	63382	35600	62946
Raw Data (lens)	82 min 35 s	50418	35084	16764	48478	44717	44007	46851	41565	15042	53669	47308	43713	69255	48075	17859	65374	53539	47525	62379	47105	19299	126552	60143	57845	48855	36299	18840	58423	38770	73080	59162	57794	20510	64193	66410	52696	59612	58409	19090	66139	71582	63990	77647	53791	18205	63099	34940	62425
Raw Data (lens)	84 min 40 s	48204	33987	16281	47480	43921	43877	44498	41532	14772	52185	44854	42919	67416	47985	17735	64137	53183	47054	61575	47076	19165	124451	60372	57157	46975	35312	18841	56477	37876	71502	58626	58615	19972	62888	64759	51603	59006	57920	17995	67137	71387	64308	76007	53890	18246	61625	33666	62638
[truncated: 48 more columns]

## Sheet: exp20231027
User: USER
Path: C:\Program Files (x86)\BMG\Omega\User\Data\
Test ID: 1187
Test Name: ferenc8row
Date: 27/10/2023
Time: 16:04:27
ID1: ferenmc20231028
Luminescence							clone1-2						L22
		pcDNA	43	43.2	37	374	D3263Asn	pcDNA	43	43.2	37	374	D326Y1151	pcDNA	43	43.2	37	374	D3263Asn	pcDNA	43	43.2	37	374	D326Y1151	pcDNA	43	43.2	37	374	D3263Asn	pcDNA	43	43.2	37	374	D326Y1151	pcDNA	43	43.2	37	374	D3263Asn	pcDNA	43	43.2	37	374	D326Y1151
		300	300	300	300	300	300	100	100	100	100	100	100	100	100	100	100	100	100	10	10	10	10	10	10	30	30	30	30	30	30	100	100	100	100	100	100	10	10	10	10	10	10	30	30	30	30	30	30
Well		A01	A02	A03	A04	A05	A06	A07	A08	A09	A10	A11	A12	B01	B02	B03	B04	B05	B06	B07	B08	B09	B10	B11	B12	C01	C02	C03	C04	C05	C06	C07	C08	C09	C10	C11	C12	D01	D02	D03	D04	D05	D06	D07	D08	D09	D10	D11	D12
Content	Time	Sample X85	Sample X86	Sample X87	Sample X88	Sample X89	Sample X90	Sample X91	Sample X92	Sample X93	Sample X94	Sample X95	Sample X96	Sample X73	Sample X74	Sample X75	Sample X76	Sample X77	Sample X78	Sample X79	Sample X80	Sample X81	Sample X82	Sample X83	Sample X84	Sample X61	Sample X62	Sample X63	Sample X64	Sample X65	Sample X66	Sample X67	Sample X68	Sample X69	Sample X70	Sample X71	Sample X72	Sample X49	Sample X50	Sample X51	Sample X52	Sample X53	Sample X54	Sample X55	Sample X56	Sample X57	Sample X58	Sample X59	Sample X60
Raw Data (lens)	0 min	210	222	169	145	120	195	105	245	114	159	112	147	244	254	226	205	125	172	101	210	141	122	121	144	255	186	185	182	160	213	102	201	168	157	164	136	293	276	190	212	141	148	121	188	93	178	130	146
Raw Data (lens)	2 min 4 s	83	297	217	138	80	333	46	291	233	161	131	123	71	276	148	153	97	288	81	257	186	177	169	186	85	200	158	133	134	203	81	264	167	89	108	171	97	190	133	135	98	185	103	190	121	174	92	142
Raw Data (lens)	4 min 8 s	96	318	247	169	183	403	75	348	241	232	122	216	85	229	163	160	166	250	75	362	197	173	198	197	68	263	162	140	132	259	81	310	247	156	150	196	110	233	179	108	98	263	100	270	192	139	129	170
Raw Data (lens)	6 min 12 s	78	423	333	208	178	513	101	431	290	259	155	302	96	298	213	195	119	402	77	409	363	200	285	220	90	334	169	158	142	282	60	403	255	172	147	222	74	368	180	157	116	359	89	365	236	206	119	208
Raw Data (lens)	8 min 16 s	101	533	289	291	186	523	106	621	351	332	171	246	101	505	237	219	145	553	90	483	298	244	298	195	106	382	196	213	160	527	71	467	281	207	182	209	96	347	193	186	162	372	81	369	317	209	125	223
Raw Data (lens)	10 min 20 s	73	644	355	275	196	543	99	570	351	342	209	234	89	550	244	244	186	566	92	579	391	279	311	174	95	377	265	173	160	455	122	505	384	249	194	245	87	424	197	245	130	454	76	455	240	213	177	313
Raw Data (lens)	12 min 24 s	113	605	404	250	199	744	91	654	367	321	177	335	71	479	269	200	175	707	77	700	417	226	255	203	89	413	265	201	165	450	49	620	377	236	187	169	98	489	265	207	190	436	62	403	252	356	175	207
Raw Data (lens)	14 min 28 s	96	609	367	267	179	728	78	537	428	306	172	259	99	621	318	225	181	599	92	643	367	242	296	234	81	411	359	203	166	517	90	570	339	255	203	223	74	491	346	249	149	541	73	475	323	281	227	250
Raw Data (lens)	16 min 32 s	75	618	354	291	145	715	77	723	419	355	163	230	88	585	291	246	177	775	111	553	391	262	260	288	74	616	298	249	229	488	61	567	541	277	202	285	73	527	305	236	173	530	48	514	317	210	267	285
Raw Data (lens)	18 min 36 s	77	687	349	181	172	633	77	627	310	283	214	272	93	522	252	251	157	648	44	621	411	250	370	250	82	438	273	178	146	473	70	588	438	257	222	243	57	596	240	229	180	597	76	585	285	272	171	247
Raw Data (lens)	20 min 40 s	86	623	359	321	174	722	98	575	341	250	196	212	52	600	325	227	126	651	112	579	360	247	338	270	61	536	242	204	136	499	76	518	342	236	224	238	75	548	276	177	167	552	84	539	325	271	200	231
Raw Data (lens)	22 min 44 s	57	540	302	249	154	764	76	635	412	305	161	262	103	663	332	231	179	798	92	700	331	261	257	265	74	536	283	233	169	632	80	613	421	250	258	274	90	536	328	239	193	616	82	496	319	274	160	278
Raw Data (lens)	24 min 48 s	91	555	301	250	150	586	72	619	327	281	174	258	67	478	303	219	215	642	68	610	378	300	295	202	62	544	245	262	184	532	84	634	318	321	189	181	40	562	319	213	136	546	85	557	303	327	254	290
Raw Data (lens)	26 min 52 s	73	557	260	250	173	550	59	527	320	260	152	222	64	510	240	234	186	603	89	590	282	258	286	199	63	512	300	234	151	381	46	581	387	232	185	209	61	467	243	250	160	499	81	490	305	279	189	300
Raw Data (lens)	28 min 56 s	79	570	419	336	163	605	71	552	319	269	163	238	64	396	315	176	119	610	80	546	317	236	253	211	76	489	297	163	143	509	88	574	336	259	224	270	100	423	270	220	172	566	65	489	312	221	150	268
Raw Data (lens)	33 min 9 s	4224	4825	9977	14941	17313	1140	4908	12046	16410	22621	718	1082	4373	5250	8191	11375	12963	1095	2173	3100	5298	8079	879	861	2829	3214	6770	8463	10577	1132	6329	12420	18955	22763	836	1048	1373	2844	2730	6317	6296	1193	3502	7709	10084	16806	582	994
Raw Data (lens)	35 min 14 s	11793	10721	26840	37708	41071	2484	8787	19003	26488	37927	1083	1754	9352	13083	18841	25866	28771	2307	1712	3142	6131	10243	1262	1455	4948	7399	13909	17445	19278	2380	9309	18354	28825	34026	1032	1495	1776	3267	5320	9873	9420	2352	4349	9117	13820	24226	865	1716
Raw Data (lens)	37 min 18 s	11843	11315	31158	45001	45489	3668	7872	16000	27765	40636	1307	1970	8640	14607	21847	30144	34101	3309	1407	2618	6121	9126	1473	1794	4572	8008	14955	19952	21564	2935	7169	16503	29229	35895	1234	2121	1604	3121	5698	9454	8857	3267	3993	7910	13405	25120	989	2028
Raw Data (lens)	39 min 23 s	7780	9189	28245	41441	40851	4206	5325	12451	24296	37352	1565	2225	6321	12735	19249	28989	31616	3807	1254	2546	5412	8740	1781	2018	3339	7154	13402	19022	19014	3733	4957	12623	25987	34139	1319	2512	1098	2564	4726	8479	7093	3833	3368	6673	11606	23869	1179	2338
Raw Data (lens)	41 min 27 s	4751	7434	22602	36598	32292	4326	3523	8490	19495	32149	1427	2440	4046	9081	16251	25518	27213	4597	1147	2382	4727	7959	1828	2084	2706	5271	11282	16573	16838	4386	3653	9472	21660	30450	1677	2411	1026	2299	4150	7639	6684	4493	2594	5604	10272	21270	1161	2379
Raw Data (lens)	43 min 31 s	2753	5700	17206	29931	25342	4608	2469	6260	15123	26701	1384	2415	2884	6520	12786	20871	22097	4795	943	2040	4213	6824	2104	2272	2094	4298	9007	14378	13833	4633	2636	7248	17542	25452	1669	2572	827	2098	3701	6607	5747	4680	2165	4833	8369	18893	1300	2493
Raw Data (lens)	45 min 36 s	1998	4673	13590	23644	19965	4845	1671	4946	12005	21641	1335	2090	2157	4668	10505	17772	18032	5109	771	1907	3905	5805	1933	2075	1822	4166	7825	11850	12060	4908	1835	6007	14084	21098	1680	2542	644	1887	3304	6038	5299	5213	1771	3990	6957	15451	1290	2614
Raw Data (lens)	47 min 40 s	1792	4124	10865	19717	15965	4721	1342	4154	9760	17737	1185	2034	1717	4251	8276	13644	13876	4955	770	1587	3152	5351	1784	2002	1443	3431	6310	10599	10432	4856	1624	4987	11897	17593	1533	2609	667	1736	2924	5335	4504	5065	1543	3589	5932	13206	1288	2415
Raw Data (lens)	49 min 45 s	1491	3523	9378	15908	12711	4391	1294	3552	8316	14143	1232	1982	1246	3620	6943	11495	11732	4744	669	1641	3090	4441	1850	1926	1172	2913	5723	8847	8840	4623	1346	4095	9898	14893	1584	2433	520	1572	2433	5062	3720	5245	1334	3148	5208	11854	1155	2405
Raw Data (lens)	51 min 49 s	1158	2881	7515	14073	11233	4829	939	2809	6949	12181	1085	1884	1213	3149	5978	9839	10186	4647	536	1516	2531	4199	1678	2032	913	2645	4967	7629	7424	4752	1303	3604	8611	12793	1444	2319	532	1538	2281	4178	3638	5436	1089	2807	4431	10011	1211	2340
Raw Data (lens)	53 min 53 s	1118	2817	6914	12222	9725	4289	898	2624	5856	10528	1168	2120	1057	2700	5184	8719	8745	4922	554	1287	2423	3390	1480	2002	879	2284	4343	6956	6962	4927	1144	3428	7555	11349	1566	2421	506	1350	2101	3931	3483	5255	993	2501	4097	9189	1201	2457
Raw Data (lens)	55 min 58 s	997	2461	6231	10389	8571	4298	735	2582	5340	9626	1070	1900	951	2654	4766	8041	8002	4784	567	1245	2132	3556	1680	1814	834	2220	3915	6212	6109	4510	1032	3170	7194	10347	1410	2330	371	1366	2067	3514	2884	5390	1039	2397	3709	8173	1190	2305
Raw Data (lens)	58 min 2 s	839	2269	5610	9473	7843	4329	686	2249	4908	8263	1109	1883	882	2322	4365	7025	6922	4842	447	1067	2340	3044	1587	1808	843	2098	3574	5722	5532	4555	787	2953	6324	8855	1391	2429	382	1262	1775	3397	3097	5193	838	2135	3702	7706	1011	2394
Raw Data (lens)	60 min 7 s	766	2209	4915	8558	6995	4203	664	2316	4447	7641	980	1838	768	2219	3830	6672	6345	4583	397	971	2036	2764	1420	1827	818	1855	3102	5209	5281	4764	936	2847	5948	8146	1281	2290	323	1226	1733	3249	2864	5207	760	2261	3246	6630	1060	2225
Raw Data (lens)	62 min 11 s	661	2029	4309	7844	6635	3994	566	2208	4230	6942	1000	1586	601	2090	3743	5983	5938	4797	349	1103	1758	2543	1326	1777	557	1668	3168	4733	4949	4748	779	2544	5463	7504	1448	2235	347	1104	1568	2919	2573	5137	691	2221	2892	6559	1149	2241
Raw Data (lens)	65 min 52 s	1931	2641	3372	5211	6471	2238	2915	3971	3731	7061	1157	1642	2093	2594	2757	4012	5468	2386	1838	2550	2077	3811	1462	1399	1741	2289	2575	3447	4341	2372	3526	4323	5190	7440	1207	1549	1423	1790	1696	2581	3167	2513	2811	3485	2999	6412	1019	1606
Raw Data (lens)	67 min 57 s	9948	8826	7531	11440	13735	3362	8116	9824	7637	12995	2164	2553	8400	8125	6273	7234	11927	3178	5590	6118	4665	7262	2787	2141	7598	6973	5649	6517	10187	3491	9107	10068	9825	12426	2193	2495	5306	5773	4113	5791	7678	3510	7614	8727	5766	11540	1894	2209
Raw Data (lens)	70 min 1 s	n.a.	n.a.	n.a.	n.a.	n.a.	n.a.	n.a.	n.a.	n.a.	n.a.	n.a.	n.a.	n.a.	n.a.	n.a.	n.a.	n.a.	n.a.	n.a.	n.a.	n.a.	n.a.	n.a.	n.a.	n.a.	n.a.	n.a.	n.a.	n.a.	n.a.	n.a.	n.a.	n.a.	n.a.	n.a.	n.a.	n.a.	n.a.	n.a.	n.a.	n.a.	n.a.	n.a.	n.a.	n.a.	n.a.	n.a.	n.a.
Raw Data (lens)	72 min 5 s	22610	21609	16154	21346	26119	5204	16794	20747	14673	20876	4500	3844	20290	18882	13849	16409	24824	4955	13415	13993	10718	15625	5614	3903	18843	16933	12376	15474	22221	5375	18349	21369	19456	22034	4845	4151	13546	14283	9415	13429	17928	5532	16866	19334	12343	21734	3651	3887
Raw Data (lens)	74 min 10 s	25472	26192	19637	24481	30634	6089	20511	25262	18510	25309	5558	4285	23350	22736	17322	19860	29746	6197	17860	18127	14250	18767	6550	4205	21907	21627	16055	18440	27820	6008	22708	27045	23922	26626	5688	5018	17200	18217	12474	17507	23191	6508	21031	23858	15758	27239	4961	4499
Raw Data (lens)	76 min 14 s	26696	29001	21737	27673	33611	6779	22685	27617	21722	28046	6333	4774	25554	25678	19584	22848	32870	7349	20493	21790	17653	20877	7064	4448	24974	24472	18670	21981	31557	7206	26068	32472	28052	30326	6605	5151	19180	22161	15261	21740	27668	7620	25798	27986	18590	31528	5447	4708
Raw Data (lens)	78 min 19 s	27444	30777	23824	29604	35011	7034	24512	29796	22819	29610	6565	5077	26687	26982	21309	24896	35154	7821	23047	24805	20163	23268	7205	4381	26509	26649	21164	24404	35010	7507	28620	36733	29864	31930	7183	5270	20660	24010	17479	23931	32067	8463	28266	32365	21303	33901	6258	4858
Raw Data (lens)	80 min 23 s	27659	32589	24128	30542	37063	7402	25245	30761	25137	30113	6175	4872	27348	28080	22420	26474	36196	7714	24635	26383	21788	24338	7847	4690	27178	28452	21664	26199	37540	7957	30769	37706	31465	33301	7504	5633	21115	26173	18278	26782	34544	8606	30666	35586	24379	36400	6173	5222
Raw Data (lens)	82 min 27 s	27929	33098	23892	30796	36418	7543	25664	31869	25862	30413	6246	5058	26918	29245	22963	27456	37898	7692	25691	26782	22390	25312	7935	4570	27023	29498	22880	27372	38988	8036	31688	39517	32482	34978	7351	5319	22032	27190	20661	28675	36427	8810	31107	36784	25488	38609	6202	5231
Raw Data (lens)	84 min 32 s	27425	33330	24644	30866	36447	7067	25666	32115	25231	31541	6541	4943	27420	29705	23673	27693	38197	7510	26265	27515	23550	26424	7956	4696	27245	29549	23665	28463	38791	7816	31357	40713	32990	34918	7477	5433	21601	28010	20682	28736	37433	8514	33427	37381	26527	38549	6086	5268
Raw Data (lens)	86 min 36 s	27212	33833	25168	31260	36044	7200	25580	32540	26565	31169	6333	5233	26755	29831	23367	27860	38424	7622	26307	29032	24121	25586	7941	4741	27156	30635	24131	28576	40389	8088	32025	41121	33060	34829	7364	5614	22332	28467	21382	29508	38636	8814	32695	38804	25626	39222	6347	5079
Raw Data (lens)	88 min 41 s	27200	34507	24162	31017	37033	7295	25575	32663	25282	31674	6109	4889	26659	29879	24031	27570	38391	7849	26060	28184	24202	26411	7926	4566	27307	30957	24077	28801	40060	7824	31994	41689	33380	34954	7619	5637	22031	28371	21566	29498	39320	8845	32938	39220	26455	39565	5981	5163
Raw Data (lens)	90 min 45 s	26650	34168	24289	30676	35924	6955	25947	33276	25859	31354	6007	4571	26612	30052	24116	28696	38111	7759	26396	29124	24417	26692	7392	4522	26939	31179	24452	29129	40271	8051	31927	41731	33854	35149	7183	5800	22309	28597	21764	30129	39980	8833	32863	39597	26878	40203	5951	5298
Raw Data (lens)	92 min 49 s	26056	33237	23929	30526	35790	7303	25334	32725	25819	31120	6225	4721	26445	29873	24580	28214	37128	7569	25881	29359	24428	27005	7499	4656	27452	30877	24084	28890	40512	8320	31669	41398	34559	35293	7341	5318	22383	29015	21680	30266	39392	8886	32247	39740	27053	40286	5761	5104
Raw Data (lens)	94 min 54 s	26014	33835	23652	29655	35258	7193	24667	32570	25446	30542	6216	4917	26047	29628	23128	27774	37991	8275	25692	29181	24121	26218	7970	4443	26655	31120	24819	29258	41105	7850	31516	41808	33155	35749	7559	5430	22069	28328	21730	30383	39767	9032	32655	40203	27015	40212	5929	5128
Raw Data (lens)	96 min 58 s	24799	33073	23759	29550	35299	6997	24474	32069	25976	30723	5832	4947	25641	29001	22596	27650	36921	7596	25424	28605	24338	26808	7431	4658	26375	30750	24325	29384	40325	7959	31575	42332	33821	34266	7359	5247	22166	28305	22224	30405	39226	8812	32740	40613	26943	39520	5516	5019
Raw Data (lens)	99 min 3 s	24639	33169	22710	28844	35376	6744	24185	31919	25360	29870	5788	4823	25946	28756	22707	27826	36681	7679	25460	29681	24508	25786	7367	4466	25791	30988	23221	28334	40419	7768	31053	42386	33705	34188	7289	5144	21410	28723	22839	30441	39598	8693	32831	40648	26926	39543	5669	5007
Raw Data (lens)	101 min 7 s	25026	32768	23190	28988	34374	6996	24112	31640	25363	29495	5896	4734	25575	29378	22584	27364	36282	7807	25025	29348	23925	26232	7589	4485	25529	29840	23995	28886	39220	8057	31132	40932	32868	34416	7394	5435	21223	28519	21611	30446	39174	8629	32005	39749	27078	38583	5521	4994
Raw Data (lens)	103 min 11 s	23725	32534	22595	28473	33608	6687	24230	31172	24528	29088	5524	4910	24736	28363	22887	26788	36287	7583	24539	29013	24216	25830	7047	4423	25568	30398	24111	27862	39798	7621	30270	40450	32619	33770	7093	5125	21309	28716	21588	29975	38374	8410	32342	39026	26057	38325	5392	5010
[truncated: 48 more columns]

## Sheet: exp20231103
User: USER
Path: C:\Program Files (x86)\BMG\Omega\User\Data\
Test ID: 1189
Test Name: ferenc8row
Date: 03/11/2023
Time: 16:38:40
ID1: ferenc20231103
Luminescence							clone1-2						L22
		pcDNA	43	43.2	37	374	ac9	pcDNA	43	43.2	37	374	bves	pcDNA	43	43.2	37	374	ac9	pcDNA	43	43.2	37	374	bves	pcDNA	43	43.2	37	374	ac9	pcDNA	43	43.2	37	374	bves	pcDNA	43	43.2	37	374	ac9	pcDNA	43	43.2	37	374	bves
		300	300	300	300	300	30	100	100	100	100	100	30	100	100	100	100	100	3	10	10	10	10	10	3	30	30	30	30	30	30	100	100	100	100	100	30	10	10	10	10	10	3	30	30	30	30	30	3
Well		A01	A02	A03	A04	A05	A06	A07	A08	A09	A10	A11	A12	B01	B02	B03	B04	B05	B06	B07	B08	B09	B10	B11	B12	C01	C02	C03	C04	C05	C06	C07	C08	C09	C10	C11	C12	D01	D02	D03	D04	D05	D06	D07	D08	D09	D10	D11	D12
Content	Time	Sample X85	Sample X86	Sample X87	Sample X88	Sample X89	Sample X90	Sample X91	Sample X92	Sample X93	Sample X94	Sample X95	Sample X96	Sample X73	Sample X74	Sample X75	Sample X76	Sample X77	Sample X78	Sample X79	Sample X80	Sample X81	Sample X82	Sample X83	Sample X84	Sample X61	Sample X62	Sample X63	Sample X64	Sample X65	Sample X66	Sample X67	Sample X68	Sample X69	Sample X70	Sample X71	Sample X72	Sample X49	Sample X50	Sample X51	Sample X52	Sample X53	Sample X54	Sample X55	Sample X56	Sample X57	Sample X58	Sample X59	Sample X60
Raw Data (lens)	0 min	107	91	104	75	73	72	58	142	67	123	98	61	86	114	79	76	80	75	68	131	93	106	71	65	122	143	81	119	103	93	60	114	72	84	72	152	136	122	114	95	73	114	89	150	103	76	114	79
Raw Data (lens)	2 min 4 s	51	200	131	94	53	86	61	264	125	160	91	137	88	132	102	102	85	74	51	233	111	120	105	94	55	141	83	128	89	92	48	188	76	78	70	132	52	116	103	74	63	107	61	199	88	146	84	114
Raw Data (lens)	4 min 8 s	57	394	104	148	89	151	48	465	144	311	107	122	75	281	107	99	113	98	37	281	135	170	94	119	40	232	99	171	57	139	42	222	108	144	116	117	54	207	126	102	70	117	36	258	111	131	113	127
Raw Data (lens)	6 min 12 s	31	583	111	196	81	191	43	587	197	247	105	160	39	374	148	198	91	174	36	455	152	234	126	135	44	312	135	140	118	129	72	385	130	191	123	98	44	339	117	149	106	114	39	321	109	176	118	140
Raw Data (lens)	8 min 16 s	44	713	226	219	142	219	34	754	220	285	166	132	39	523	196	201	110	154	34	609	171	253	90	145	64	452	181	273	73	189	53	461	206	217	151	154	75	377	132	173	83	126	21	491	126	194	109	153
Raw Data (lens)	10 min 20 s	38	838	289	279	147	279	39	882	256	344	154	119	69	626	174	277	173	225	54	757	241	241	157	152	38	543	209	215	113	259	42	598	207	261	112	124	23	484	136	159	100	144	31	574	149	257	171	128
Raw Data (lens)	12 min 24 s	22	996	215	318	136	265	46	1118	263	365	160	181	25	809	230	328	88	183	33	862	230	249	112	175	22	535	219	291	101	207	48	634	201	257	155	140	47	523	135	148	147	193	35	737	185	222	150	167
Raw Data (lens)	14 min 28 s	28	905	190	250	140	299	61	930	277	399	161	180	22	913	215	322	160	296	44	920	305	292	107	235	24	632	224	349	140	282	46	772	245	292	164	193	27	592	252	221	110	160	43	700	208	309	126	183
Raw Data (lens)	16 min 32 s	29	871	223	268	201	362	43	1042	257	409	139	162	37	914	264	354	160	225	36	881	331	326	113	225	34	740	248	289	117	283	31	794	274	369	161	160	28	664	237	291	150	214	36	813	229	336	196	153
Raw Data (lens)	18 min 36 s	24	964	229	273	160	290	30	1042	218	336	178	152	41	765	204	295	205	243	27	967	271	226	112	158	30	735	310	390	132	303	30	760	267	319	177	154	19	666	230	254	175	254	35	974	206	352	134	219
Raw Data (lens)	20 min 40 s	37	899	235	276	157	330	34	1034	235	380	189	114	37	889	245	394	141	241	31	933	316	296	148	159	19	731	272	337	122	338	51	732	304	324	198	166	22	813	205	230	126	186	25	888	176	345	156	146
Raw Data (lens)	22 min 44 s	45	841	266	332	151	292	25	918	266	337	127	141	41	742	289	430	159	210	17	1003	297	261	203	201	35	692	301	386	118	277	35	767	256	357	166	114	25	635	215	264	136	182	43	819	222	409	181	164
Raw Data (lens)	24 min 48 s	34	771	234	247	178	292	42	977	233	305	168	130	31	739	267	337	107	236	31	947	292	380	138	150	24	738	255	280	143	276	34	873	351	245	187	106	47	697	197	268	128	189	23	823	271	342	136	169
Raw Data (lens)	26 min 52 s	38	840	231	274	139	243	45	880	186	353	120	130	23	704	206	376	179	208	28	896	285	262	133	175	30	698	194	376	152	256	17	807	271	331	183	166	35	704	246	305	149	224	32	828	184	310	141	174
Raw Data (lens)	28 min 56 s	30	740	174	336	102	328	37	857	224	342	136	105	30	784	181	316	152	203	36	894	310	330	130	174	50	806	292	334	134	295	33	891	313	314	153	206	51	615	201	264	136	187	30	864	225	308	182	154
Raw Data (lens)	32 min 52 s	1038	22408	18222	40474	39240	7436	1101	34612	29900	68156	53380	16915	764	15219	12412	40423	38327	1874	899	18399	15422	35186	24178	3724	809	10474	20355	39945	27978	6955	1118	29760	34691	65798	62717	20667	1027	10947	12642	22073	22230	2217	1208	22430	23956	52618	48150	5264
Raw Data (lens)	34 min 56 s	2159	63259	41442	86541	80952	15270	1812	66585	46859	104928	77020	21779	1472	54857	38692	92074	78290	1927	904	26303	21763	49344	31339	3050	1194	32052	39038	81052	51843	16369	2117	61634	52302	100711	91362	24177	790	20937	21751	40056	35905	2604	1420	45191	35760	86061	67971	3591
Raw Data (lens)	37 min 1 s	2409	71706	46704	96309	85770	13556	1800	66620	46217	110293	78308	16656	2009	66755	45775	107451	83073	1645	774	21661	20712	48505	28711	2029	1361	38567	41053	91141	54525	15520	1960	64729	52954	105795	91700	17054	751	19769	19097	42138	33015	1753	1295	46412	35498	93482	67588	2419
Raw Data (lens)	39 min 5 s	1680	58665	40391	89718	74944	9241	1358	54634	41323	102593	67082	10378	1462	57479	42987	105167	75128	1487	642	15723	17659	42785	23224	1705	1039	32260	34438	87690	47978	11136	1606	54444	46984	101204	81037	9452	448	14927	15692	37759	26827	1540	961	38074	30811	89453	58600	1720
Raw Data (lens)	41 min 10 s	968	41240	32657	80140	58339	6083	957	38688	32723	91579	52796	6336	1043	43617	35260	93491	60688	1184	513	11100	14330	36708	17929	1263	674	23676	27693	78639	38911	7994	1076	40238	37989	91533	65549	5559	363	10588	12401	32678	20936	1135	601	28810	25099	80307	47806	1322
Raw Data (lens)	43 min 14 s	593	26914	25176	67409	44079	4066	628	26272	25481	77829	40275	4051	618	29596	27432	80720	46946	953	457	8658	11392	29574	14573	1122	406	16612	22546	67575	30215	5522	770	27756	29878	80433	50962	3775	238	8799	10330	26991	16830	940	445	20522	20112	68922	37842	1076
Raw Data (lens)	45 min 18 s	449	18578	18806	55460	32330	2873	419	18284	19080	65516	31376	2717	458	20077	21530	68915	36002	965	336	6956	9447	24489	11367	1034	457	12325	17985	56276	23916	3824	523	20071	23157	68428	38983	3187	272	7166	8724	22798	14145	893	351	15320	16322	58782	28845	982
Raw Data (lens)	47 min 23 s	392	13598	14674	45742	25179	2288	308	13451	15267	55251	24720	2469	395	15235	17054	57560	27765	858	263	6094	7741	20399	9645	860	317	9522	14522	47796	19307	2824	432	15038	18184	58758	31566	2447	196	6138	7037	19276	11897	824	199	12370	13612	49957	24241	865
Raw Data (lens)	49 min 27 s	289	11332	11824	37433	20334	1780	254	11195	12384	45721	19528	2074	331	11844	13318	48237	22489	676	256	4932	6518	17091	8222	718	250	8220	12624	39499	15662	2455	357	12520	15792	49025	24786	2131	129	5253	6201	16261	10312	688	237	10461	11534	40766	19150	823
Raw Data (lens)	51 min 32 s	210	9322	10400	31579	17433	1604	181	9846	9797	38526	16558	1697	226	10268	11430	40428	18758	725	242	4842	5780	14880	6830	746	213	7271	10798	33206	13228	2208	367	10783	12892	42218	21617	1844	159	4663	5447	14348	9059	630	219	9241	9509	34939	16818	638
Raw Data (lens)	53 min 36 s	221	8809	8576	26514	15020	1497	229	8128	8769	31933	13803	1328	219	8766	9898	34375	16061	515	196	4083	5156	12494	6253	558	169	6533	9192	29082	11382	1953	273	9186	11791	36282	18910	1610	114	4464	4935	12960	8377	562	179	8006	8290	30434	14103	649
Raw Data (lens)	55 min 40 s	251	7656	7756	23673	12449	1156	188	7549	7850	28708	11800	1409	195	8551	9127	30085	13975	550	179	3645	4513	11571	5415	511	140	5698	8324	25169	10340	1687	286	8226	10369	31615	15864	1521	104	3973	4583	11463	7097	612	150	7298	7358	26135	12819	617
Raw Data (lens)	57 min 45 s	149	7534	6897	20450	11521	1084	156	6863	7307	24887	10828	1080	155	7686	7838	26646	12443	578	165	3654	4147	10705	4939	574	148	5337	7820	22638	9351	1545	194	7649	9270	27737	14480	1323	119	3674	4225	10572	6383	543	140	6774	6820	23514	10992	554
Raw Data (lens)	59 min 49 s	189	6294	6442	18451	10498	1065	162	6166	6523	21926	10087	1103	139	6856	7235	24674	11492	535	121	3201	3909	9292	4512	395	160	4941	7424	20141	8732	1321	161	7218	8543	25711	12675	1250	133	3498	3941	9615	5909	483	145	6440	6474	20957	10322	548
Raw Data (lens)	61 min 54 s	140	6032	5705	17050	9100	948	112	5887	5891	19612	8828	960	201	6293	6513	21916	10860	351	127	3096	3401	8683	4453	492	143	4615	6855	18837	8090	1452	164	6787	8410	22521	12012	1124	94	3364	3580	8617	6159	450	148	6013	6068	19316	9456	493
Raw Data (lens)	63 min 58 s	105	5375	5172	15580	8660	1007	109	5583	5952	18421	8248	913	100	6214	6206	19902	9548	425	143	2805	3385	7805	3859	539	99	4194	6065	17045	7220	1266	94	6364	7511	21069	11127	1117	102	3197	3320	8198	5549	443	146	5481	5599	17655	8910	357
Raw Data (lens)	67 min 30 s	712	16413	12371	27979	20622	5073	680	19945	14449	38584	21416	8743	692	14156	12911	34561	20448	2517	689	13338	10696	20199	11369	4559	723	10980	11682	28638	15700	5890	778	20554	16565	39736	27213	8453	570	8985	7346	15220	12056	2685	660	17736	12943	39486	23277	4738
Raw Data (lens)	69 min 34 s	1385	34056	20483	39372	34370	11829	1182	34509	19415	47681	31213	16936	1274	30043	20355	45159	32849	5849	1062	24152	16415	27731	17390	9750	1116	23318	18012	37395	25434	14499	1537	34793	23858	48575	40839	17314	688	18673	11731	22384	20489	6815	1255	30850	18360	49921	35275	10195
Raw Data (lens)	71 min 39 s	2161	45514	24464	45044	43619	17975	1666	44714	22932	52496	39536	22640	1863	42900	26466	53556	43070	9291	1550	32846	20825	33263	23161	14509	1523	34337	23943	46423	35594	22374	2134	48057	30902	55782	51494	24895	1312	28819	16525	29356	29728	10959	1675	42829	23846	58585	45590	14260
Raw Data (lens)	73 min 43 s	2300	50819	27312	48130	47902	21962	2034	48783	26793	54913	44054	26033	2277	51884	29872	59014	50991	12447	2048	37904	24820	38020	28321	16563	1918	42988	28896	54583	42932	27803	2805	57443	34988	60607	59305	29031	1668	35999	21222	35976	38432	14140	2263	52205	28519	62774	51783	17465
Raw Data (lens)	75 min 48 s	2343	51543	27944	49389	50352	24467	2088	51554	28095	55292	46058	27429	2208	55884	31890	62435	54576	14515	2197	40321	26320	39925	30830	16910	2319	46253	34507	60028	47864	31741	3019	62908	37870	62663	62394	32481	1788	41254	24261	39670	44242	16203	2557	58591	30715	65411	55734	19330
Raw Data (lens)	77 min 52 s	2238	49846	27065	48700	50346	25315	2278	51751	28289	53841	46331	27456	2178	56674	30876	62250	55975	15110	2471	42659	26918	40912	32152	17718	1976	48283	35295	62366	49772	34683	3113	64340	39298	62023	63137	33558	1729	42612	25644	43073	46431	17071	2655	61697	32162	65119	56883	19466
Raw Data (lens)	79 min 57 s	2430	49601	25495	46782	49220	24596	2258	50361	28042	53522	44976	27911	2085	55224	30536	60856	55159	15738	2378	42571	26537	40394	32931	17246	2015	48083	35457	63295	49927	34712	2906	65576	38586	61338	64418	33503	1823	42504	26244	43460	47914	17233	2549	62971	32877	63434	56803	20048
Raw Data (lens)	82 min 1 s	2157	47195	25223	45693	46776	24693	2028	50538	27126	51660	43487	28504	2038	53828	29297	58942	54695	15944	2393	41428	26232	38717	32815	17960	1984	47621	34420	61792	50183	34542	3088	63741	39118	60375	61719	33815	1802	42953	25720	43036	47881	16988	2549	63186	32624	62214	55016	20108
Raw Data (lens)	84 min 5 s	2066	46207	24460	43690	45683	24753	2030	48955	26016	50106	42302	27632	1900	53074	29069	56572	50997	16059	2337	42172	26354	38562	32863	17232	1998	46648	34438	60076	49265	33492	2748	62803	36571	58667	59906	33344	1792	42028	25742	42805	46841	17381	2504	62354	31840	61753	54899	20398
Raw Data (lens)	86 min 10 s	2075	44978	23662	41914	44024	24825	1875	48254	25597	48412	41598	27522	2017	50722	28130	55093	51246	15744	2258	41609	24916	38248	32057	16961	1775	45062	32805	58953	48261	33713	2827	61650	36250	56891	59107	32708	1691	41707	25252	41591	48069	17581	2417	61791	31372	60676	54119	20283
Raw Data (lens)	88 min 14 s	1939	44107	22872	41266	42694	23845	1763	48185	25191	47325	40059	27153	1853	50762	27247	52113	49003	15455	2023	40621	24668	38343	31356	16963	1960	44923	31672	57618	47854	33112	2710	60319	35576	55956	56659	32216	1797	40448	24702	41420	45911	17911	2491	61713	31295	59134	52971	20002
Raw Data (lens)	90 min 19 s	1951	42947	22321	39556	42357	23905	1884	45405	24085	46067	39096	26751	1824	49081	26363	51386	47926	15021	2144	40507	24470	36550	31909	16489	1646	44076	31500	55443	46031	32350	2686	58728	33840	54183	55438	32010	1803	39989	23654	40362	45488	17269	2451	60726	30631	58563	52150	19121
Raw Data (lens)	92 min 23 s	1860	42266	21202	38684	40574	23351	1777	45218	24293	44401	39270	26673	1862	47848	25904	50116	47258	14615	2020	40358	24071	36127	30494	16399	1708	43050	31082	55239	45693	32330	2763	58872	34217	52622	53407	31389	1682	39379	24150	39675	45239	16992	2391	60187	29903	57273	50317	19344
Raw Data (lens)	94 min 27 s	1744	41347	21348	37994	40245	22829	1727	44854	23157	44435	37930	25745	1777	47546	25082	49496	46136	14406	2062	40023	22916	35802	30185	15376	1682	42278	30005	53507	45263	30882	2648	57716	33332	51160	52886	31448	1657	38770	23644	39406	44260	16697	2249	59171	29657	56118	49742	19489
[truncated: 48 more columns]
